# Supplementary material for: Heterogeneous Expression of PD-L1, B7x, B7-H3, and HHLA2 in Pulmonary Sarcomatoid Carcinoma and the Related Regulatory Signaling Pathways
Source: Cancers (Basel). 2023 Jun 27;15(13):3372. doi: 10.3390/cancers15133372 (PMC10340395; doi:10.3390/cancers15133372)
Supplement: Supplementary file 1 [file cancers-15-03372-s001.zip]

Archive with 2 entries (2 files):
- File S1. psc-original WB images with molecular weights.pptx
- Supplementary Tables.pdf
